# Supplementary material for: Quantitative Chemical Composition, Anti-Oxidant Activity, and Inhibition of TNF Release by THP-1 Cells Induced by Extracts of Echinodorus macrophyllus and Echinodorus grandiflorus
Source: Antioxidants (Basel). 2023 Jun 29;12(7):1365. doi: 10.3390/antiox12071365 (PMC10376401; doi:10.3390/antiox12071365)
Supplement: Supplementary file 1 [file antioxidants-12-01365-s001.zip]

Archive with 1 entries (1 files):
- antioxidants-2430357-supplementary.pdf
